# Supplementary material for: The Oxidative Stress Imbalance in Children and Adults with IBD and Associated Factors
Source: Nutrients. 2026 May 1;18(9):1458. doi: 10.3390/nu18091458 (PMC13164794; doi:10.3390/nu18091458)
Supplement: Supplementary file 1 [file nutrients-18-01458-s001.zip]

Archive with 1 entries (1 files):
- nutrients-4285025-supplementary.pdf
